# Supplementary material for: Quantitatively assessing the impact of the quality of SNOMED CT subtype hierarchy on cohort queries
Source: J Am Med Inform Assoc. 2024 Nov 9;32(1):89–96. doi: 10.1093/jamia/ocae272 (PMC11648736; doi:10.1093/jamia/ocae272)
Supplement: ocae272_Supplementary_Data [file ocae272_supplementary_data.zip]

Archive with 6 entries (5 files):
- Suppl/
- __MACOSX/._Suppl
- Suppl/missing-relations-metrics.pdf
- __MACOSX/Suppl/._missing-relations-metrics.pdf
- Suppl/inaccurate-relations-metrics.pdf
- __MACOSX/Suppl/._inaccurate-relations-metrics.pdf
